# Supplementary material for: Coexpression of Fungal Cell Wall-Modifying Enzymes Reveals Their Additive Impact on Arabidopsis Resistance to the Fungal Pathogen, Botrytis cinerea
Source: Biology (Basel). 2021 Oct 19;10(10):1070. doi: 10.3390/biology10101070 (PMC8533531; doi:10.3390/biology10101070)
Supplement: Supplementary file 1 [file biology-10-01070-s001.zip]

Archive with 1 entries (1 files):
- biology-1410637-supplementary.pdf
